# Supplementary material for: Real-World 30-Day Mortality After the Last Dose of Immune Checkpoint Inhibitors: A Multicenter Retrospective Cohort Study in Turkey
Source: Curr Oncol. 2026 Jun 6;33(6):340. doi: 10.3390/curroncol33060340 (PMC13298277; doi:10.3390/curroncol33060340)
Supplement: Supplementary file 1 [file curroncol-33-00340-s001.zip]

Archive with 1 entries (1 files):
- curroncol-4353218-supplementary.pdf
